# Supplementary material for: Ectopic Expression of the Grape Hyacinth (Muscari armeniacum) R2R3-MYB Transcription Factor Gene, MaAN2, Induces Anthocyanin Accumulation in Tobacco
Source: Front Plant Sci. 2017 Jun 8;8:965. doi: 10.3389/fpls.2017.00965 (PMC5462982; doi:10.3389/fpls.2017.00965)
Supplement: Supplementary file 2 [file Data_Sheet_1.XLSX]

## Sheet: Sheet1
Table S1 Primers used for qRT-PCR analysis of grape hyacinth (Muscari ameniacum) and transgenic tobacco samples
Primer name	Primer sequence(5'-3')	Purpose
MaAN2--qPCR-F	CATGAACGGCAGACGAATCT	Primers used for qRT-PCR analyses of grape hyacinth(Muscari ameniacum) samples
MaAN2--qPCR-F	GAAATTAGCATTCAAGCCATCCC
MaCHS-qRT-PCR-F	CTCTCTTTCACCATGGCTTC
MaCHS-qRT-PCR-R	GACAAGTTCCGCAGGATATG
MaCHI--qPCR-F	ATCCATCCTCTTCACCCAGTC
MaCHI--qPCR-R	GTTCATAATCTCCCACATCCG
MaF3H-qPCR-F	GGCCGAGATATGCAGTAAG
MaF3H-qPCR-R	GGTGGCTGGAGACAATAAA
MaDFR-qPCR-F	GAGAGAGCTGCATGGGATTT
MaDFR-qPCR-R	TGGCATGGTTGAGGTGATG
MaANS-qPCR-F	GAGCCTCTCCCCTTCCAGCC
MaANS-qPCR-R	TTCCACCTCATATTCCCCGC
MaActin-qPCR-F	AACATTCAGAAAGAGTCCACCC
MaActin-qPCR-R	GCTTACCAGCAAAGATCAACCG
NtCHS-qPCR-F	TGACACCCACTTGGATAGTTTAG	Primers used for qRT-PCR analyses of tobacco(Nicotina tabacum) samples
NtCHS-qPCR-R	CGACCTCTGGAATTGGATCAG
NtCHI-qPCR-F	CTTTTCTCGCCGCTAAATG
NtCHI-qPCR-R	TTTCTGCCACCTTCTCTG
NtF3H-qPCR -F	CAAGGCATGTGTGGATATGG
NtF3H-qPCR -R	TGTGTCGTTTCAGTCCAAGG
NtF3’H-qPCR -F	AGGCTCAACACTTCTCGT
NtF3’H-qPCR -R	CATCAACTTTGGGCTTCT
NtDFR-qPCR -F	AACCAACAGTCAGGGGAATG
NtDFR-qPCR -R	TTGGACATCGACAGTTCCAG
NtANS-qPCR -F	TGGCGTTGAAGCTCATACTG
NtANS-qPCR -R	GGAATTAGGCACACACTTTGC
NtUFGT-qPCR -F	GAGTGCATTGGATGCCTTTT
NtUFGT-qPCR -R	CCAGCTCCATTAGGTCCTTG
NtAn1a-qPCR-F	ACCATTCTCGAACACCGAAG
NtAn1a-qPCR-R	TGCTAGGGCACAATGTGAAG
NtAn1b-qPCR-F	CTTGAACACTTCTCAAACCGA
NtAn1b-qPCR-R	TGCTAGGGCACAATGTGAAG
NtTubA1-qPCR-F	CTCCTATGCTCCTGTCATTTC
NtTubA1-qPCR-R	GGCGAGGATCACACTTAAC
Table S2 The primers for Cloning MaAN2 gene
Primer name	Primer sequence(5'-3')	Purpose
MaAN2-5'RACE	CACAGATTCGTCTGCCGTTCATGAGTCT	Clone MaAN2 5'-UTR
MaAN2-3'RACE	AGGCTGCGGTGGCTCAACTATCTCTG	Clone MaAN2 3'-UTR
MaAN2-full length cDNA-F	ATGGGAGCCCCTTCAACCTC	Clone full-length cDNA of MaAN2
MaAN2-full length cDNA-R	CTAAATAGAATCGAAATCAAACCAAAGGTTG
Table S3 The primers for overexprssing MaAN2 genes
Primer name	Primer sequence(5'-3')	Purpose
MaAN2-F-1304-NcoI	CGGGGGACTCTTGACCATGGGAGCCCCTTCAACCTC	Overexpressing MaAN2 for sublocation in Arabidopsis thaliana protoplast and transformation tabacco
MaAN2-R-1304-BglII	CTCCTTTACTAGTCAGATCTTCAATAGAATCGAAATCAAACCAAAGGTTGAAAT
MaAN2-F-pGBKT7-NdeI	CAGAGGAGGACCTGCATATGGGAGCCCCTTCAACCTC	Overexpressing MaAN2 for transcription autoactivation test
MaAN2-R-pGBKT7-BamHI	CGCTGCAGGTCGACGGATCCCTAAATAGAATCGAAATCAAACCAAAGGTTG
Table S4 Primers used for genome walking to isolate promoters of anthocyanin biosynthetic genes in grape hyacinth (Muscari ameniacum)
Primer name	Primer sequence(5'-3')
pMaCHS-SP1	TTGCAGACCACGAGGTGGGTGA
pMaCHS-SP2	ACGTGTACCTCCTGTCGATCTT
pMaCHS-SP3	TGAAGTAGTACTCCGGCAGCGT
pMaCHI-SP1	TTCGGCGTCGGTGTAGATTC
pMaCHI-SP2	TCCGCCACCTTCTCGCTGTACT
pMaCHI-SP3	CGTGAACACCACGAACCTGC
pMaF3H-SP1	GCAGGTGGCTGGAGACAATAAA
pMaF3H-SP2	GAAATATCCCCCAGTCCTCGCA
pMaF3H-SP3	CTCGCTGCTGAACTCGTTGTAG
pMaDFR-SP1	CATTCCATCAACAGTCGGCTTT
pMaDFR-SP2	TTGAGGTCTGCCTTCCAGATGG
pMaDFR-SP3	CACCAGCCATGAGCCAATGTAG
pMaANS- SP1	GATCCCGTGGTTCAGAACATGC
pMaANS- SP2	AAGAAGTAGTCCTCCCACTCGA
pMaANS- SP3	TCTTCTAGGGCGTCGCCAAGGT
Table S5 Primers for constructing vectors for dual Luciferase assays
Primer name	Primer sequence(5'-3')	Purpose
MaAN2-F-62sk-EcoRI	CCCCCGGGCTGCAGGAATTCATGGGAGCCCCTTCAACCTC	Used for bringing in ORFs of TFs to pGreenII 62SK Vector for dual Luciferase assays
MaAN2-R-62sk-KpnI	GATTTCAGCGAATTGGTACCCTAAATAGAATCGAAATCAAACCAAAGGTTG
AtPAP1-F-62sk-EcoRI	CCCCCGGGCTGCAGGAATTCATGGAGGGTTCGTCCAAAGGG
AtPAP1-R-62sk-KpnI	GATTTCAGCGAATTGGTACCCTAATCAAATTTCACAGTCTCTCCATC
AtTT8-F-62sk-EcoRI	CCCCCGGGCTGCAGGAATTCATGGATGAATCAAGTATTATTCCGGC
AtTT8-R-62sk-KpnI	GATTTCAGCGAATTGGTACCCTATAGATTAGTATCATGTATTATGACTTGG
pAtDFR-F-LUC-Sal	GGCCCCCCCTCGAGGTCGACTCTGACGTCTTACGATACAACAAATTG	Used for bringing in promoters to pGreenII 0800LUC Vector for dual Luciferase assays
pAtDFR-R-LUC-NcoI	GCTCTAGAACTAGTGGATCCTTTTGTGGTTATATGATAGATTGTGCTTTG
pMaCHS-F-LUC-SalI	GGCCCCCCCTCGAGGTCGACGTGAAGAAACAGAGAGGGCCATGG
pMaCHS-R-LUC-BamHI	GCTCTAGAACTAGTGGATCCGAGATAAAAGGATGGGAAGAATGACAAATATAATG
pMaCHI-F-LUC-SalI	GGCCCCCCCTCGAGGTCGACCGACGATTCAAAAGCCCCTGAG
pMaCHI-R-LUC-BamHI	GCTCTAGAACTAGTGGATCCTGTGAGCGCTACGCGAATCTG
pMaF3H-F-LUC-SalI	GGCCCCCCCTCGAGGTCGACCTCGCTGCTGAACTCGTTG
pMaF3H-R-LUC-BamHI	GCTCTAGAACTAGTGGATCCGCCAAGAGTGTGACCTTATAAC
pMaDFR-F-LUC-SalI	GGCCCCCCCTCGAGGTCGACGTGGAGTAGCATAGGAACGAGAG
pMaDFR-R-LUC-BamHI	GCTCTAGAACTAGTGGATCCCTTGTTTGTGTGATTGTGTTGGGAG
pMaANS-F-LUC-SalI	GGCCCCCCCTCGAGGTCGACAGAGGAGTAGCAAAGGACATC
pMaANS-R-LUC-BamHI	GCTCTAGAACTAGTGGATCCGGTGATGGTGATGTAGGATTG
Table S6 Primers for constructing vectors for BIFC assays
Primer name	Primer sequence(5'-3')
MaAN2-YN-F-BamHI	CCAGGCCTACTAGTGGATCCATGGGAGCCCCTTCAACCTC
MaAN2-YN-R-SalI	GCGGTACCCTCGAGGTCGACCTAAATAGAATCGAAATCAAACCAAAGGTTG
AtTT8-YC-F-BamHI	GGCGCGCCACTAGTGGATCCATGGATGAATCAAGTATTATTCCGGC
AtTT8-YC-R-SalI	GCGGTACCCTCGAGGTCGACTAGATTAGTATCATGTATTATGACTTGG
